# Supplementary material for: Spectrum of peripheral neuropathies associated with surgical interventions; A neurophysiological assessment
Source: J Brachial Plex Peripher Nerve Inj. 2010 Apr 19;5:9. doi: 10.1186/1749-7221-5-9 (PMC2862031; doi:10.1186/1749-7221-5-9)
Supplement: Additional file 1 — Table 1. Contains a table detailing information regarding neuropathies which occurred remote from the site of procedure including relevant co-morbidities, relevant medication exposure, major neurophysiological findings at initial assessment and follow-up clinical and neurophysiological findings 6-12 months later. [file 1749-7221-5-9-S1.XLS]

## Sheet: Sheet1
Table 1:
Nerves affected remote to the site of procedure
Nerve(s)	Number	Procedure	Side of neuropathy	Sex	Age	Comorbidities/Medications	Major neurophysiological findings	Follow-up 6-12 months later
U/L Ulnar	3	Left hip arthroplasty *	Right	M	71	Osteoarthritis, Coeliac disease,	NCS: Marked slowing of ulnar conduction across right elbow. Mild generalized reduction in CMAPs & SNAPs	NCS: Unchanged. EMG: Neuropathic features right ulnar innervated
						Vitamin B12 deficiency,	consistent with asymptomatic background sensorimotor axonal polyneuropathy. EMG: Acute denervation right	muscles. Continued pain & paraesthesia right ulnar distribution. Weakness &
						Hypothyroidism	ulnar innervated muscles. Findings consistent with right ulnar compression neuropathy at ulnar groove.	wasting of intrinsic muscles of right hand.
		Left hip arthroplasty *	Right	M	72	Osteoarthritis, Atrial fibrillation	NCS: Markedly reduced right ulnar CMAP & SNAP. EMG: Acute denervation right ulnar innervated muscles.	NCS: Increased right ulnar CMAP & SNAP. EMG: Mild neuropathic features
								right ulner innervated muscles. Right ulnar distribution paraesthesia much
								improved. No weakness.
		Inguinal hernia repair *	Right	F	52	Inguinal hernia, Previous chemotherapy	NCS: Mild slowing of ulnar nerve conduction across right elbow. Mild-Moderate reduction in right ulnar	NCS: Normal. EMG: Normal. Resolution of right ulnar distribution
						& radiotherapy for bladder cancer	CMAP & SNAP. EMG: Unremarkable.	paraesthesia.
B/L Ulnar	3	Right hip arthroplasty *	B/L	M	80	Osteoarthritis, Chronic Obstructive	NCS: Slowing of ulnar nerve conduction across both elbows. Background asymptomatic mild sensorimotor	NCS: Unchanged. EMG: Neuropathic features ulnar distribution bilaterally.
						pulmonary disease	axonal polyneuropathy. EMG: Acute denervation ulnar innervated musles bilaterally.	No change ulnar distribution paraesthesias. Wasting of first dorsal interossei.
		L5 plasmacytoma	B/L	M	55	L5 Plasmacytoma	NCS: Bilateral slowing of ulnar conduction across both elbows (more on the right side). Moderately reduced	NCS: Increasd ulnar nerve conduction across both elbows. Mildly reduced
		decompression					ulnar SNAPs bilaterally. EMG: Normal.	ulnar SNAPs. Marked improvement ulnar distribution paraesthesias.
		L5 discectomy	B/L	M	39	Degenerative disc diseae	NCS: Ulnar slowing & conduction block across left elbow. Ulnar slowing across right elbow.	NCS: Increased ulnar nerve conduction across both elbows. EMG: Mild -
							EMG: Acute denervation ulnar innervated muscles bilaterally.	moderate neuropathic features ulnar innervated muscles bilaterally.
								Paraesthesia & weakness improved in both hands.
U/L Median	2	Right mastectomy	Right	F	56	Recurrence of right sided breast	NCS: Moderate reduction right median SNAP. EMG: Normal.	NCS: Normal. Resolution of right sided median distribution paraesthesia.
						cancer, On tamoxifen
		Coronory angiogram *	Left	M	60	IHD, HTN, Atrial fibrillation. On	NCS: Absent left median SNAP, Barely detectable left median CMAP. EMG: Acute denervation left thener	NCS: Normal. EMG: Mild neuropathic features left thenar eminence.
						amiodorone	eminence.	Resolution of left median distribution paraesthesia.
B/L Median	1	Left mastectomy	B/L	F	52	Left breast cancer (newly	NCS: Reduced median SNAPs bilaterally. Reduced right CMAP & prolonged right median distal motor	NCS: Left SNAP normal. NCS on right side unchanged. Left sided symptoms
						diagnosed)	latency.	Resolved. Ongoing paraesthesia & weakness right medain distribution.
Radial	1	Left hip arthroplasty *	Right	M	70	Osteoarthritis, Parkinsons disease	NCS: Normal. EMG: Mild denervation right radial nerve distribution.	NCS & EMG: Normal. Resolution of right wrist drop.
Axillary	1	CABG	Right	M	65	IHD, HTN,	NCS: normal. EMG: Marked acute denervation right deltoid muscle without any voluntary motor units.	NCS: Normal. EMG: Marked neuropathic features right deltoid, with some
								voluntary motor units. Slight improvement right shoulder abduction strenght.
Spinal accessory	1	Pancreatic surgery	Right	M	41	Pancreatitis, Alcohol dependency	NCS: Normal. EMG: Acute denervation right trapezius and right sternocleidomastoid muscles.	NCS: Normal. EMG: Neuropathic features right trapezius &
						Peptic ulcer disease		sternocleidomastoid muscles. Wasting of right trapezius.
Cervical	1	CABG	Right	M	65	IHD	NCS: Normal. EMG: Widespread moderate bilateral upper extremity acute denervation features. Lower	NCS: Normal. EMG: Widespread mild neuropathic features upper
polyradiculopathy							extremities NCS & EMG: Normal.	extremities bilaterally. Upper extremity pain & weakness resolved bilaterally.
Common peroneal	4	Colonoscopy *	Right	M	51	Down Syndrome, Dementia, IHD,	NCS: Absent right common peroneal CMAP. EMG: Acute denervation right common peroneal nerve	NCS: Unchanged. EMG: Neuropathic features right common peroneal
						Epilepsy, On phenytoin	distribution.	distribution. No improvement right foot drop.
		CABG	Right	M	70	IHD	NCS: Moderately reduced right common peroneal CMAP. EMG: Mild acute denervation right tibialis anterior.	NCS & EMG: Normal. Resolution of right foot drop.
		Pancreatic surgery	Right	M	41	Pancreatitis, Alcohol dependency,	NCS: Absent right common peroneal CMAP. EMG: Moderate acute denervation right common peroneal	NCS: Markedly reduced right common peroneal CMAP. EMG: Neuropathic
						Hepatitis, Cholelithiasis	distribution.	features right common peroneal distribution. No improvement right foot drop.
		CABG	Left	M	72	IHD, Previous TB (treated with rifampicin,	NCS: Absent left common peroneal CMAP. EMG: Acute denervation features left tibialis anterior.	NCS: Unchanged. EMG: Neuropathic features left tibialis anterior. No
						isoniazid & pyrazinamide)		improvement of left foot drop.
Sciatic	3	Oesophagectomy	Right	M	69	Oesophageal cancer (newly	NCS: Absent right sural SNAP. Moderately reduced right tibial & common peroneal CMAPs. EMG: Acute	NCS: Unchanged. EMG: Neuropathic features right tibial & common
						diagnosed)	denervation right tibial & common peroneal distribution.	peroneal distribution. No improvement of right foot drop.
		Right knee arthroplasty *	Right	M	56	Osteoarthritis	NCS: Reduced right common peroneal CMAP. Reduced right sural SNAP. EMG: Acute denervation features	NCS: Unchanged. EMG: Neuropathic features right tibial & common
							right tibial & common peroneal distribution.	peroneal distribution. Right leg weakness unchanged. Wasting of right leg.
		Tibia/Fibula IM nailing *	Right	M	19	Recent fractures right tibia & fibula	NCS: Absent right common peroneal & tibial CMAPs. EMG: Marked acute denervation right common	NCS: Barely detectable right common peroneal & tibial CMAPs. EMG:
						(sporting injury)	peroneal & tibial distributions, without voluntary motor units. Moderate acute denervation right hamstrings .	Neuropathic features same distribution as before. Some voluntary motor
								units now present. Slight improvement strenght, but sill markedly weak.
U/L Femoral	2	Ascending aortic	Left	M	45	Ascending aortic aneurysm	NCS: Slowing of femoral nerve condutcion velocity across hunters canal on left side. EMG: Normal.	NCS & EMG: Normal. Resolution of pain & paraesthesia left anterior thigh.
		reconstruction
		Radical prostatectomy	Right	M	42	Prostate cancer (newly diagnosed)	NCS: Slowing of femoral nerve condutcion velocity across hunters canal on right side. EMG: Mild	NCS: Unchanged. EMG: Neuropathic features right quadriceps. Persistent
							denervation features right quadriceps.	pain & numbness right anterior thigh. Right quadriceps weakness unchanged.
B/L Femoral	1	Transvaginal tape insertion *	B/L	F	42	Stress incontinence	NCS: Slowing of femoral nerve condutcion velocity across hunters canal bilaterally. EMG: Normal.	NCS: Normal. Resolution of pain & paraesthesia anterior thighs bilaterally.
U/L Lateral cutaneous	3	Aortic reconstruction	Left	F	45	Aortic dissection, Conn's syndrome	NCS: Absent left femoral lateral cutaneous nerve of thigh SNAP. EMG: Normal.	NCS: Unchanged. No improvement in pain & burning left lateral thigh.
nerve of thigh		Laparotomy	Right	F	35	Perforated peptic ulcer disease,	NCS: Absent right femoral lateral cutaneous nerve of thigh SNAP. EMG: Normal.	NCS: Detectable but moderately reduced right femoral lateral cutaneous
						Alcohol dependency		nerve of thigh SNAP. Improvement of right lateral thigh paraesthesia.
		Appendicectomy *	Left	F	39	Morbidly obese	NCS: Absent left femoral lateral cutaneous nerve of thigh SNAP. EMG: Normal.	NCS: Unchanged. No improvement in pain & paraesthesia left lateral thigh.
B/L Lateral cutaneous	2	Caesarian section *	B/L	F	35	Obese	NCS: Absent femoral lateral cutaneous nerve of thigh SNAPs bilaterally. EMG: Normal.	NCS: Detectable but reduced femoral lateral cutaneous nerve of thigh
nerve of thigh								SNAPs. Marked reduction in lateral thigh paraesthesia bilaterally.
		Right hip arthroplasty *	B/L	F	60	Obese, Type 2 DM, Osteoarthritis	NCS: Absent femoral lateral cutaneous nerve of thigh SNAPs bilaterally. EMG: Normal.	NCS: Detectable but mildly reduced femoral lateral cutaneous nerve of
								thigh SNAPs bilaterally. Resolution of lateral thigh paraesthesia bilaterally.
U/L lumbosacral plexus	1	Right hip arthroplasty *	Left	M	69	Osteoarthritis, Fracture right ankle,	NCS: All left lower extremity CMAPs reduced. No common peroneal slowing across the knee. Left sural SNAP	NCS: Unchanged. EMG: Neuropathic features left tibialis anterior &
						Cardiogenic syncope, On amiodorone	reduced. EMG: Moderate denervation features left tibialis anterior & quadriceps. Findings consistent with	quadriceps. No improvement of left leg weakness or left foot paraesthesia.
							left sided lumbro-sacral plexopathy.
B/L lumbosacral plexus	1	Left hip arthroplasty *	B/L	F	59	Osteoarthritis, Bipolar affective	NCS: Mild generalized reduction in CMAPs & SNAPs consistent with a background asymptomatic poly-	NCS: Unchanged. EMG: Neuropathic features in same distribution. No
						disorder, HIV, Previous treatment with	neuropahty. EMG: Acute denervation features at multiple levels in lower limbs (out of proportion to	imrpovement in bilateral pain & paraesthesia along lateral aspect of both
						zidovudine	background polyneuropathy). Findings consistent with bilateral lumbrosacral plexopathy.	lower limbs or change in lower limb weakness bilaterally.
	Total=30
U/L = unilateral, * = relatively short procedures, M = male, NCS = nerve conduction studies, CMAP = compound muscle action potential, SNAP = sensory nerve action potential,
EMG = electromyography, F = female, B/L = bilateral, IHD = ischaemic heart disease, HTN = hypertension, CABG = coronary artery by-pass graft, IM= intra-medullary,
DM = diabetes mellitus, HIV = human immunodeficiency virus

## Sheet: Sheet3
Table 1:
Nerves affected remote to the site of procedure
Nerve(s)	Number	Procedure	Side of neuropathy	Age	Sex	Comorbidities/Medications	Neurophysiological findings	Follow-up 6-12 months later
U/L Ulnar	3	Left hip arthroplasty *	Right	M	71	Osteoarthritis, Coeliac disease,	NCS: Marked slowing of ulnar conduction across right elbow. Mild generalized reduction in CMAPs & SNAPs	NCS: Unchanged. EMG: Neuropathic features right ulnar innervated
						Vitamin B12 deficiency,	consistent with asymptomatic background sensorimotor axonal polyneuropathy. EMG: Acute denervation right	muscles. Continued pain & paraesthesia right ulnar distribution. Weakness &
						Hypothyroidism	ulnar innervated muscles. Findings consistent with right ulnar compression neuropathy at ulnar groove	wasting of intrinsic muscles of right hand
		Left hip arthroplasty *	Right	M	72	Osteoarthritis, Atrial fibrillation	NCS: Markedly reduced right ulnar CMAP & SNAP. EMG: Acute denervation right ulnar innervated muscles	NCS: Increased right ulnar CMAP & SNAP. EMG: Mild neuropathic features
								right ulner innervated muscles. Right ulnar distribution paraesthesia much
								improved. No weakness
		Inguinal hernia repair *	Right	F	52	Inguinal hernia, Previous chemotherapy	NCS: Mild slowing of ulnar nerve conduction across right elbow. Mild-Moderate reduction in right ulnar	NCS: Normal. EMG: Normal. Resolution of right ulnar distribution
						& radiotherapy for bladder cancer	CMAP & SNAP. EMG: Unremarkable	paraesthesia
B/L Ulnar	3	Right hip arthroplasty *	B/L	M	80	Osteoarthritis, Chronic Obstructive	NCS: Slowing of ulnar nerve conduction across both elbows. Background asymptomatic mild sensorimotor	NCS: Unchanged. EMG: Neuropathic features ulnar distribution bilaterally.
						pulmonary disease	axonal polyneuropathy. EMG: Acute denervation ulnar innervated musles bilaterally	No change ulnar distribution paraesthesias. Wasting of first dorsal interossei
		L5 plasmacytoma	B/L	M	55	L5 Plasmacytoma,	NCS: Bilateral slowing of ulnar conduction across both elbows (more on the right side). Moderately reduced	NCS: Increasd ulnar nerve conduction across both elbows. Mildly reduced
		decompression					ulnar SNAPs bilaterally. EMG: Normal	ulnar SNAPs. Marked improvement ulnar distribution paraesthesias
		L5 discectomy	B/L	M	39	Degenerative disc diseae	NCS: Ulnar slowing & conduction block across left elbow. Ulnar slowing across right elbow.	NCS: Increased ulnar nerve conduction across both elbows. EMG: Mild -
							EMG: Acute denervation ulnar innervated muscles bilaterally.	moderate neuropathic features ulnar innervated muscles bilaterally.
								Paraesthesia & weakness improved in both hands
U/L Median	2	Right mastectomy	Right	F	56	Recurrence of right sided breast	NCS: Moderate reduction right median SNAP. EMG: Normal	NCS: Normal. Resolution of right sided median distribution paraesthesia
						cancer, On tamoxifen
		Coronory angiogram *	Left	M	60	IHD, HTN, Atrial fibrillation. On	NCS: Absent left median SNAP, Barely detectable left median CMAP. EMG: Acute denervation left thener	NCS: Normal. EMG: Mild neuropathic features left thenar eminence.
						amiodorone	eminence	Resolution of left median distribution paraesthesia
B/L Median	1	Left mastectomy	B/L	F	52	Left breast cancer (newly	NCS: Reduced median SNAPs bilaterally. Reduced right CMAP & prolonged right median distal motor	NCS: Left SNAP normal. NCS on right side unchanged. Left sided symptoms
						diagnosed)	latency	Resolved. Ongoing paraesthesia & weakness right medain distribution
Radial	1	Left hip arthroplasty *	Right	M	70	Osteoarthritis, Parkinsons	NCS: Normal. EMG: Mild denervation right radial nerve distribution	NCS & EMG: Normal. Resolution of right wrist drop
Axillary	1	CABG	Right	M	65	Triple vessel IHD, HTN,	NCS: normal. EMG: Marked acute denervation right deltoid muscle without any voluntary motor units	NCS: Normal. EMG: Marked neuropathic features right deltoid, with some
								voluntary motor units. Slight improvement right shoulder abduction strenght
Spinal accessory	1	Pancreatic Sx	Right	M	41	Pancreatitis, Alcohol dependency	NCS: Normal. EMG: Acute denervation right trapezius and right sternocleidomastoid muscles	NCS: Normal. EMG: Neuropathic features right trapezius &
						Peptic ulcer disease		sternocleidomastoid muscles. Wasting of right trapezius
Cervical	1	CABG	Right	M	65	Triple vessel IHD	NCS: Normal. EMG: Widespread moderate bilateral upper extremity acute denervation features. Lower	NCS: Normal. EMG: Widespread mild neuropathic features upper
polyradiculopathy							extremities NCS & EMG: Normal	extremities bilaterally. Upper extremity pain & weakness resolved bilaterally
Common peroneal	4	Colonoscopy *	Right	M	51	Down Syndrome, Dementia, IHD,	NCS: Absent right common peroneal CMAP. EMG: Acute denervation right common peroneal nerve	NCS: Unchanged. EMG: Neuropathic features right common peroneal
						Epilepsy, On phenytoin	distribution	distribution. No improvement right foot drop
		CABG	Right	M	70	IHD	NCS: Moderately reduced right common peroneal CMAP. EMG: Mild acute denervation right tibialis anterior	NCS & EMG: Normal. Resolution of right foot drop
		Pancreatic Sx	Right	M	41	Pancreatitis, Alcohol dependency,	NCS: Absent right common peroneal CMAP. EMG: Moderate acute denervation right common peroneal	NCS: Markedly reduced right common peroneal CMAP. EMG: Neuropathic
						Hepatitis, Cholelithiasis	distribution	features right common peroneal distribution. No improvement right foot drop
		CABG	Left	M	72	Ishaemic heart disease.	NCS: Absent left common peroneal CMAP. EMG: Acute denervation features left tibialis anterior	NCS: Unchanged. EMG: Neuropathic features left tibialis anterior. No
								improvement of left foot drop
Sciatic	3	Oesophagectomy	Right	M	69	Oesophageal cancer (newly	NCS: Absent right sural SNAP. Moderately reduced right tibial & common peroneal CMAPs. EMG: Acute	NCS: Unchanged. EMG: Neuropathic features right tibial & common
						diagnosed)	denervation right tibial & common peroneal distribution	peroneal distribution. No improvement of right foot drop
		Right knee arthroplasty *	Right	M	56	Osteoarthritis	NCS: Reduced right common peroneal CMAP. Reduced right sural SNAP. EMG: Acute denervation features	NCS: Unchanged. EMG: Neuropathic features right tibial & common
							right tibial & common peroneal distribution	peroneal distribution. Right leg weakness unchanged. Wasting of right leg
		Tibia/Fibula IM nailing *	Right	M	19	Recent fractures right tibia & fibula	NCS: Absent right common peroneal & tibial CMAPs. EMG: Marked acute denervation right common	NCS: Barely detectable right common peroneal & tibial CMAPs. EMG:
						(sporting injury)	peroneal & tibial distributions, without voluntary motor units. Moderate acute denervation right hamstrings	Neuropathic features same distribution as before. Some voluntary motor
								units now present. Slight improvement strenght, but sill markedly weak.
U/L Femoral	2	Ascending aortic	Left	M	45	Ascending aorta aneurysm	NCS: Slowing of femoral nerve condutcion velocity across hunters canal on left side. EMG: Normal	NCS & EMG: Normal. Resolution of pain & paraesthesia left anterior thigh
		reconstruction
		Radical prostatectomy	Right	M	42	Prostate cancer (newly diagnosed)	NCS: Slowing of femoral nerve condutcion velocity across hunters canal on right side. EMG: Mild	NCS: Unchanged. EMG: Neuropathic features right quadriceps. Persistent
							denervation features right quadriceps	pain & numbness right anterior thigh. Right quadriceps weakness unchanged
B/L Femoral	1	Transvaginal tape insertion *	B/L	F	42	Stress incontinence	NCS: Slowing of femoral nerve condutcion velocity across hunters canal bilaterally. EMG: Normal	NCS: Normal. Resolution of pain & paraesthesia anterior thighs bilaterally
U/L Lateral cutaneous	3	Aortic reconstruction	Left	F	45	Aortic dissection, HTN	NCS: Absent left femoral lateral cutaneous nerve of thigh SNAP. EMG: Normal	NCS: Unchanged. No improvement in pain & burning left lateral thigh
nerve of thigh		Laparotomy	Right	F	35	Perforate peptic ulcer disease,	NCS: Absent right femoral lateral cutaneous nerve of thigh SNAP. EMG: Normal	NCS: Detectable but moderately reduced right femoral lateral cutaneous
						Alcohol dependency		nerve of thigh SNAP. Improvement of right lateral thigh paraesthesia
		Appendicectomy *	Left	F	39	Morbidly obese	NCS: Absent left femoral lateral cutaneous nerve of thigh SNAP. EMG: Normal	NCS: Unchanged. No improvement in pain & paraesthesia left lateral thigh
B/L Lateral cutaneous	2	Caesarian section *	B/L	F	35	Obese	NCS: Absent femoral lateral cutaneous nerve of thigh SNAPs bilaterally. EMG: Normal	NCS: Detectable but reduced femoral lateral cutaneous nerve of thigh
nerve of thigh								SNAPs. Marked reduction in lateral thigh paraesthesia bilaterally.
		Right hip arthroplasty *	B/L	F	60	Obese, Type 2 DM, Osteoarthritis	NCS: Absent femoral lateral cutaneous nerve of thigh SNAPs bilaterally. EMG: Normal	NCS: Detectable but mildly reduced femoral lateral cutaneous nerve of
								thigh SNAPs bilaterally. Resolution of lateral thigh paraesthesia bilaterally
U/L lumbosacral plexus	1	Right hip arthroplasty *	Left	M	69	Osteoarthritis, Fracture right ankle,	NCS: All left lower extremity CMAPs reduced. No common peroneal slowing across the knee. Left sural SNAP	NCS: Unchanged. EMG: Neuropathic features left tibialis anterior &
						Cardiogenic syncope, On amiodorone	reduced. EMG: Moderate denervation features left tibialis anterior & quadriceps. Findings consistent with	quadriceps. No improvement of left leg weakness or left foot paraesthesia
							left sided lumbro-sacral plexopathy
B/L lumbosacral plexus	1	Left hip arthroplasty *	B/L	F	59	Osteoarthritis, Bipolar affective	NCS: Mild generalized reduction in CMAPs & SNAPs consistent with a background asymptomatic poly-	NCS: Unchanged. EMG: Neuropathic features in same distribution. No
						disorder, HIV, Previous treatment with	neuropahty. EMG: Acute denervation features at multiple levels in lower limbs (out of proportion to	imrpovement in bilateral pain & paraesthesia along lateral aspect of both
						zidovudine	background polyneuropathy). Findings consistent with bilateral lumbrosacral plexopathy	lower limbs or change in lower limb weakness bilaterally
	Total=30
U/L = unilateral, * = relatively short procedures, B/L = bilateral
CABG = coronary artery by-pass graft, IM= intra-medullary
