# Supplementary material for: Spectrum of peripheral neuropathies associated with surgical interventions; A neurophysiological assessment
Source: J Brachial Plex Peripher Nerve Inj. 2010 Apr 19;5:9. doi: 10.1186/1749-7221-5-9 (PMC2862031; doi:10.1186/1749-7221-5-9)
Supplement: Additional file 2 — Table 2. Contains a table detailing information regarding neuropathies which occurred in close proximity to the site of procedure including relevant co-morbidities, relevant medication exposure, major neurophysiological findings at initial assessment and follow-up clinical and neurophysiological findings 6-12 months later. [file 1749-7221-5-9-S2.XLS]

## Sheet: Sheet1
Table 2:
Nerves affected in close proximity to the site of procedure
Nerve (s)	Number	Ipsilateral procedures	Sex	Age	Comorbidities/Medications	Major neurophysiological findings	Follow-up 6-12 months later
Sciatic (non fascicular)	5	Left Hip arthroplasty	M	80	Osteoarthritis, Osteoporosis,	NCS: Moderately reduced left CPN CMAP. Moderately reduced left sural SNAP. EMG: Moderate acute denervation	Neurophysiological re-assessment refused. Left leg paraesthesia &
					IHD, HTN, Dyslipidaemia	features left sciatic distribution (tibialis anterior, gastrocnemius, hamstrings).	weakness resolved.
		Left Hip arthroplasty	F	79	Osteoarthritis, Dyslipidaemia,	NCS: Absent left CPN CMAP, reduced left tibial CMAP. EMG: No voluntary motor units left CPN distribution.	NCS: Unchanged. EMG: Marked neuropathic features left CPN distribution.
					Advanced Parkinson's disease	Moderate acute denervation features left tibial distribution.	Few voluntary motor units present in left CPN distribution. Minimal
							improvement of left foot drop.
		Left Hip arthroplasty	M	79	Osteoarthritis, Atrial fibrillation,	NCS: Absent left CPN CMAP, markedly reduced left tibial CMAP. EMG: Marked acute denervation	NCS: Mildly reduced left CPN CMAP. EMG: Mild neuropathic features left
					COPD, On amiodorone	features left sciatic nerve distribution. No voluntary motor units left CPN distribution.	sciatic distribution. Many voluntary motor units present left CPN distribution.
							Marked improvement of left foot drop.
		Right Hip arthroplasty	M	64	Fracture right NOF, Metastatic	NCS: Moderately reduced right CPN CMAP. Mildly reduced right tibial CMAP. Mildly reduced right sural SNAP.	NCS & EMG: Normal. Resolution of weakness right leg. Resolution of pain
					prostate cancer (on chemotherapy)	EMG: Mild acute denervation features right CPN & tibial distributions.	& paraesthesia postero-lateral aspect of right lower limb.
		Right Hip arthroplasty	F	76	Osteoarthritis, Hypothyroidism,	NCS: Moderately reduced right CPN & tibial CMAPs. Moderately reduced right sural and superficial peroneal	NCS: Previously abnormal CMAPs & SNAPs much improved. EMG: Mild
					Type 2 DM, Alzheimers dementia	SNAPs. EMG: Moderate acute denervation features right hamstrings, gastrocnemius & tibialis anterior.	neuropathic features same distribution as before. Right foot drop improved.
Sciatic (fascicular)	7	Left Hip arthroplasty	F	84	Osteoarthritis, HTN, Chronic kidney	NCS: Absent left CPN CMAP. EMG: No voluntary motor units left CPN innervate muscles. Mild neuropathic features	NCS: Small left peroneal CMAPs detected. EMG: Few voluntary motor
					disease, Osteoporosis	left short head of biceps femoris.	units detected in left CPN distribution. Left foot drop minimally improved.
		Left Hip arthroplasty	F	82	Osteoarthritis, COPD, Previous	NCS: Absent left CPN CMAP, reduced left tibial CMAP. EMG: No voluntary motor units left CPN innervated muslces.	NCS: Barely detectable left CPN CMAP. EMG: Few voluntary motor units
					chemotherapy for lung cancer	Mild acute denervation features left tibial innervated muscles.	left CPN distribution. Little change in left foot drop.
		Left Hip arthroplasty	F	55	Osteoarthritis, Dyslipidaemia,	NCS: Reduced left CPN CMAP. EMG: Acute denervation features in left CPN distribution. Vouluntary motor units	NCS: Normal. EMG: Mild neuropathic features left CPN distribution with
						detected in peroneus longus & extensor hallicus longus, but not tibialis anterior.	good recruitment. Marked improvement of left foot drop.
		Right Hip arthroplasty	F	83	Osteoarthritis, Previous radiotherapy	NCS: Barely detectable right CPN CMAP. No slowing of conduction across the knee. EMG: Marked acute	NCS: Unchanged. EMG: Marked neuropathic features right tibialis anterior
					& chemotherapy for breast cancer	denervation features right tibialis anterior. Minor neuropathic features right short head of biceps femoris.	with very poor recruitment. No improvement of right foot drop.
		Right Hip arthroplasty	F	69	Osteoarthritits, HTN, Peipheral	NCS: Moderately reduced right CPN CMAP, without conduction slowing at knee. EMG: Moderate acute denervation	NCS: Mildly reduced right CPN CMAP. EMG: Minimal neuropathic features
					vascular disease, AAA	features right CPN distribution. Mild denervation short head biceps femoris.	right CPN distribution. Right foot drop markedly improved.
		Right Hip arthroplasty	F	72	Fracture right NOF, Post-stroke	NCS: Barely detectable right CPN CMAP, Mildy reduced right tibial CMAP. EMG: Moderate acute denervation	NCS: Mildly reduced right CPN CMAP. EMG: Mild right CPN distribution
					epilepsy, On phenytoin	features right CPN distribution.	neuropathic features. Right foot drop much improved.
		Right Hip arthroplasty (revision)	M	74	Osteoarthritis	NCS: Markedly reduced right CPN CMAP. No conduction slowing at knee. EMG: Severe acute denervation features	NCS: Unchanged. EMG: Marked neuropathic features right CPN distribution
					Right hip arthroplasty	right CPN distribution. Moderate denervation features right short head of biceps femoris.	No change in right foot drop.
Lumbrosacral plexus	1	Left Hip arthroplasty	M	71	Osteoarthritis, Type 2 DM,	NCS: All left lower extremity CMAPs reduced. No CPN slowing across the knee. Left sural & superficial peroneal	NCS: Unchanged. EMG: Marked chronic denervation features in same
					Parkinsons disease	SNAPs reduced. EMG: Moderate acute denervation features left tibialis anterior & quadriceps. Findings consistent	distribution. No improvement of left leg/foot weakness.
						with a left-sided lumbrosacral plexopathy.
Tibial	1	Right Knee arthroplasty	F	60	Osteoarthritis, HTN, Dyslipidaemia	NCS: Markedly reduced right tibial CMAP. EMG: Moderate acute denervation features right tibial nerve distribution.	NCS: Mildy reduced right tibial CMAP. EMG: Mild neuropathic features
							right tibial nerve distribution. Right leg weakness & dysaesthesia much
							improved.
Superficial radial	3	Right Elbow surgery	M	64	Osteoarthritis, Muliple sclerosis	NCS: Moderately reduced right superficial radial nerve SNAP. EMG: Normal.	NCS: Unchanged. No improvement of paraesthesia in right superficial
							radial nerve distribution.
		Left Ganglion resection	M	58	Left Ganglion	NCS: Absent left superficial radial nerve SNAP. Asymptomatic slowing of median conduction across both wrists,	NCS: Unchanged. No improvement of paraesthesia in a right superficial
						slowing of ulnar conduction across both elbows & slowing of CPN conduction across both knees.	radial nerve distribution. Patient refused HNPP screening.
		Right AVM resection	M	16	Extensive AVM right forearm	NCS: Reduced right superficial radial nerve SNAP. EMG: Normal.	NCS: Normal. Resolution of paraesthesia in right superficial radial nerve
							distribution.
Median	6	Left AVF resection	M	53	ESRF, poorly controlled HTN,	NCS: Moderately reduced left median CMAP & absent SNAP. Prolonged left median distal motor latency. Mild	NCS: Unchanged. EMG: Mild-moderate neuropathic features left median
					Type 2 DM	generalized reduction in sensory & motor amplitudes (normal NCVs) consistent with a background mild	eminence. Left median distribution paraesthesia unchanged. Weakness
						asymptomatic sensory-motor polyneuropathy. EMG: Moderate acute denervation features left thenar eminence.	left median innervated muscles unchanged.
		Left AVF formation	F	58	ESRF, HTN	NCS: Moderately reduced left median CMAP & SNAP. EMG: Mild acute deneravation left thenar eminence.	NCS & EMG: Normal. Resolution of paraesthesia left median distribution.
		Left Brachial artery cannulation	M	54	ESRF, Glomerulonephritis	NCS: Absent left median SNAP. Intrinsic muscles of left hand innervated by ulnar nerve. Mild generalized	NCS: Unchanged. Persistent pain & paraesthesia in left median
						redcution in motor & sensory amplitudes (normal NCVs) consistent with background asymptomatic polyneuropathy.	distribution.
		Left Brachial artery cannulation	M	53	ESRF, Obesity, Type 2 DM	NCS: Absent left median SNAP. Barely detectable left median CMAP. Mild-Moderate Generalized reduction	NCS: Unchanged. Persistent numbness in left median distribution.
						in motor & sensory amplitudes with normal NCVs consistent with additional asymptomatic polyneuropathy.	Persistent weakness of left median innervated muscles.
		Left AVM resection	F	31	AVM left wrist	NCS: Absent left median SNAP. Mild-moderately reduced left median CMAP. EMG: Declined by patient.	NCS: Unchanged. Left median distribution paraesthesia unchanged.
		Right AVM resection	M	16	AVM right wrist	NCS: Absent right median SNAP. Moderately reduced right median CMAP. Right median distal motor latency	NCS: Unchanged. Right median distribution paraesthesia & weakness of
						prolonged.	right median innervated muscles unchanged.
Medial cutaneous nerve	5	Left AVF formation	F	55	ESRF, Type 1 DM, HTN	NCS: Absent left MCNF SNAP. Mildly reduced median CMAPs & SNAPs with mildly prolonged distal motor	NCS & EMG: Unchanged. Paraesthesia left MCNF distribution unchanged.
of forearm						latencies bilaterally consistent with asymptomatic bilateral carpal tunnel syndrome. EMG: Normal.
		Left AVF formation	F	40	ESRF, Hypoplastic kidneys	NCS: Absent left MCNF SNAP. EMG: Normal.	NCS & EMG: Unchanged. Paraesthesia left MCNF distribution unchanged.
		Left AVF formation	M	59	ESRF, Nephrotic syndrome, HTN	NCS: Absent left MCNF SNAP. EMG: Normal.	NCS & EMG: Unchanged. Paraesthesia left MCNF distribution unchanged.
		Right AVF formation	M	47	ESRF, Type 2 DM, HTN	NCS: Absent right MCNF SNAP. EMG: Normal.	NCS & EMG: Unchanged. Paraesthesia right MCNF distribution unchanged.
		Right AVF formation	M	66	ESRF, Type 2 DM, DDD	NCS: Absent right MCNF SNAP. EMG: Normal.	NCS & EMG: Unchanged. Paraesthesia right MCNF distribution unchanged.
Common peroneal	1	Right Sapheno-popliteal vein ligation	F	40	Varicose veins, hypothyroidism	NCS: Moderately reduced right CPN CMAP. EMG: Normal.	NCS & EMG: Normal. Resolution of right foot drop.
Brachial plexus	3	Right Shoulder surgery	F	42	Rotator cuff injury	NCS: Reduced right median & MCNF SNAPs. Right median CMAP reduced. EMG: Acute denervation features right	NCS: Near normal right upper extremity SNAPs & CMAPs. EMG: Minimal
						thenar eminence & ulnar innervated intrinsic hand muscles on right side.	neuropathic features as in previous distribution. Pain & weakness resolved.
		Right Subclavian artery by pass	F	63	Peripheral vascular disease, IHD,	NCS: Right median, ulnar & superficial radial SNAPs all reduced. NCS left upper extremity and lower limbs: Normal	NCS: Previously abnormal SNAPs now nearly normal in right upper
					HTN, dyslipidaemia	EMG: Normal. Findings consistent with mild right-sided brachial plexopathy.	extremity. EMG: Normal. Pain & weakness right upper extremity resolved.
		Right Axillary lymph node clearance	F	59	Non-Hodgkins lymphoma	NCS: Right median & ulnar SNAPs reduced. Absent right superficial radial SNAP. Slowing of median conduction	NCS: Unchanged. EMG: Neuropathic features intrinsic muscles of right
					(receiving chemotherapy)	across right wrist & ulnar condcution across right elbow. EMG: Acute denervation features intrinsic muscles of right	hand. Minimal change in right upper extremity weakness.
						hand. Conclusions: Right brachial plexopathy, Right ulnar compression neuropathy, Right carpal tunnel syndrome.
L5 radiculopathy	2	L5/S1 discectomy	M	35	DDD	NCS: Absent right CPN CMAP, with normal superficial peroneal SNAP. EMG: Marked acute denervation features	NCS: Unchanged. EMG: Neuropathic features right L5 distribution.
						both tibialis anterior & tibialis posterior.	Improved but ongoing weakness of right foot dorsiflexion & inversion.
		Intradiscal electrothermal annuloplasty	M	36	Lumbro-sacral DDD	NCS: Normal bilaterally. EMG: Mild neuropathic features tibialis anterior & tibialis posterior on right side consistent	NCS & EMG: Normal. Resolution of pain and paraesthesia radiating down
						with a right sided L5 radiculopathy.	lateral aspect of right leg.
Femoral	1	Left Femoral artery cannulation	M	47	IHD, COPD	NCS: Slowing of femoral nerve condutcion velocity across hunters canal on the left side. EMG: Mild acute	NCS & EMG: normal. Resolution of pain & paraesthesia in anterior
						denervation features left quadricpes.	aspect of left thigh. Resolution of mild left quadriceps weakness.
Spinal accessory	1	Right Cervical lymph node biopsy	F	51	Previous mastectomy, chemotherapy	NCS: Normal. EMG: Acute denervation features right trapezius muscle without voluntary motor units.	NCS: Normal. EMG: Still no voluntary motor unitis in right trapezius
					& radiotherapy for right-sided breast		muscle. Right trapezius wasted. No voluntary shoulder shrug.
					cancer
	Total=36
Fascicular = common peroneal fascicle of sciatic nerve, M = male, NCS = nerve conduction studies, CPN = common peroneal nerve, CMAP = compound muscle action potential,
SNAP = sensory nerve action potential, EMG = electromyography, IHD = ischaemic heart disease, HTN = hypertension, F = female, COPD = chronic obstructive pulmonary disease,
NOF = neck of femur, DM = diabetes mellitus, AAA = abdominal aortic aneurysm, AVM = Arterio-venous malformation, AVF = Arterio-venous fistula, ESRF = end stage renal failure,
MCNF = medial cutaneous nerve of forearm, DDD = degenerative disk disease
