# Supplementary material for: Spectrum of peripheral neuropathies associated with surgical interventions; A neurophysiological assessment
Source: J Brachial Plex Peripher Nerve Inj. 2010 Apr 19;5:9. doi: 10.1186/1749-7221-5-9 (PMC2862031; doi:10.1186/1749-7221-5-9)
Supplement: Additional file 3 — Table 3. Contains a table illustrating neuropathies associated with specific types of surgery. [file 1749-7221-5-9-S3.XLS]

## Sheet: Sheet1
Table 3:
Surgery	Associated neuropathy
Gastrointestinal
1: Laparotomy	Right lateral cutaneous nerve of thigh
2: Appendicectomy	Left lateral cutaneous nerve of thigh
3: Oesophagectomy	Right sciatic
4: Inguinal hernia repair	Right ulnar
5: Pancreatic surgery	Right common peroneal
6: Pancreatic surgery	Right spinal accessory
Cardio-thoracic
1: CABG	Right axillary
2: CABG	Right common peroneal
3: CABG	Left common peroneal
4: CABG	Right cervical polyradiculopathy
5: Ascending aorta reconstruction	Left femoral
6: Ascending aorta reconstruction	Left lateral cutaneous nerve of thigh
Obstetric & Gynaecological
1: Caesarian section	B/L lateral cutaneous nerve of thigh
2: Trans vaginal tape insertion	B/L femoral
Breast
1: Left mastectomy	B/L median
2: Right mastectomy	Right median
Spinal/Back
1: IDET	Right L5 radiculopathy
2: L5/S1 discectomy	Right L5 radiculopathy
3: Plasmacytoma decompression	B/L ulnar
4: L5 discectomy	B/L ulnar
B/L = bilateral, CABG = coronary artery by-pass graft,
IDET = intradiscal electrothermal annuloplasty
